# Supplementary material for: 20-hydroxyecdysone promotes brain development via upregulating MMP2 expression during metamorphosis in Helicoverpa armigera
Source: PLoS Genet. 2026 Jan 22;22(1):e1012032. doi: 10.1371/journal.pgen.1012032 (PMC12858071; doi:10.1371/journal.pgen.1012032)
Supplement: S1 Data — Fig 1B mRNA. Fig 3Ai Brain size. Fig 3B Pupation time. Fig 3D Phenotype. Fig 3E Efficacy of RNAi. Fig 3Fi + Ii-LC3. Fig 3Gi + Ji-P-H3. Fig 3H-gene expression. Fig 3K-gene expression. Fig 4A Glucose. Fig 4B and C Glucose dsMmp2. Fig 4D Glytamate. Fig 4E + 4F Glytamate dsMmp2. Fig 5A transporter expression. Fig 5B dsMMP2-transporter expression. Fig 6 Glucose Glu dsMmp2. Fig 7A-20E dose. Fig 7B 20E time. Fig 7C dsEcr. Fig 7D dsFOXO. Fig 7G LUCI-activity. Fig 7H LUCI-WB. (ZIP) [file pgen.1012032.s015.zip]

Archive with 24 entries (23 files):
- 5-Raw Data-replace/
- 5-Raw Data-replace/Fig 1Ai protein.xlsx
- 5-Raw Data-replace/Fig 1B mRNA.xlsx
- 5-Raw Data-replace/Fig 3Ai Brain size.xlsx
- 5-Raw Data-replace/Fig 3B Pupation time.xlsx
- 5-Raw Data-replace/Fig 3D Phenotype.xlsx
- 5-Raw Data-replace/Fig 3E Efficacy of RNAi.xlsx
- 5-Raw Data-replace/Fig 3Fi+Ii-LC3.xlsx
- 5-Raw Data-replace/Fig 3Gi+Ji-P-H3.xlsx
- 5-Raw Data-replace/Fig 3H-gene expression.xlsx
- 5-Raw Data-replace/Fig 3K-gene expression.xlsx
- 5-Raw Data-replace/Fig 4A Glucose.xlsx
- 5-Raw Data-replace/Fig 4B+4C Glucose dsMmp2.xlsx
- 5-Raw Data-replace/Fig 4D Glytamate.xlsx
- 5-Raw Data-replace/Fig 4E+4F Glytamate dsMmp2.xlsx
- 5-Raw Data-replace/Fig 5A transporter expression.xlsx
- 5-Raw Data-replace/Fig 5B dsMMP2-transporter expression.xlsx
- 5-Raw Data-replace/Fig 6 Glucose Glu dsMmp2.xlsx
- 5-Raw Data-replace/Fig 7A-20E dose .xlsx
- 5-Raw Data-replace/Fig 7B 20E time.xlsx
- 5-Raw Data-replace/Fig 7C dsEcr.xlsx
- 5-Raw Data-replace/Fig 7D dsFOXO.xlsx
- 5-Raw Data-replace/Fig 7G LUCI-activity.xlsx
- 5-Raw Data-replace/Fig 7H LUCI-WB.xlsx
