# Supplementary material for: 20-hydroxyecdysone promotes brain development via upregulating MMP2 expression during metamorphosis in Helicoverpa armigera
Source: PLoS Genet. 2026 Jan 22;22(1):e1012032. doi: 10.1371/journal.pgen.1012032 (PMC12858071; doi:10.1371/journal.pgen.1012032)
Supplement: S1 Data — Fig 1B mRNA. Fig 3Ai Brain size. Fig 3B Pupation time. Fig 3D Phenotype. Fig 3E Efficacy of RNAi. Fig 3Fi + Ii-LC3. Fig 3Gi + Ji-P-H3. Fig 3H-gene expression. Fig 3K-gene expression. Fig 4A Glucose. Fig 4B and C Glucose dsMmp2. Fig 4D Glytamate. Fig 4E + 4F Glytamate dsMmp2. Fig 5A transporter expression. Fig 5B dsMMP2-transporter expression. Fig 6 Glucose Glu dsMmp2. Fig 7A-20E dose. Fig 7B 20E time. Fig 7C dsEcr. Fig 7D dsFOXO. Fig 7G LUCI-activity. Fig 7H LUCI-WB. (ZIP) [file pgen.1012032.s015.zip › 5-Raw Data-replace/Fig 1Ai protein.xlsx]

## Sheet: Sheet1
Epidermis
	MMP2				ACTB				MMP2/ACTB
6th-6 h	87517	79881	78916		104208	134951	122867		0.83983	0.591926	0.642288
6th-24 h	76993	71438	80155		102950	98653	106694		0.747868	0.724134	0.751261
6th-48 h	88760	77125	59561		158831	143280	166954		0.558833	0.538282	0.356751
6th-72 h	94391	97890	98063		102265	106711	114571		0.923004	0.917337	0.855915
6th-96 h	40191	34245	29338		119737	100148	137233		0.335661	0.341944	0.213782
6th-120 h	28156	37086	27767		103429	108436	109840		0.272225	0.342008	0.252795
P-2 d	28151	30478	39319		129024	113550	111075		0.218184	0.26841	0.353986
P-4 d	20601	26758	36029		112449	128343	110219		0.183203	0.208488	0.326886
Midgut
	MMP2				ACTB				MMP2/ACTB
6th-6 h	10556	9755	1042		98835	101795	100285		0.106804	0.0958299	0.0103904
6th-24 h	62219	10221	9005		151086	148715	156965		0.411812	0.0687288	0.0573695
6th-48 h	9127	6457	30494		109759	127186	111993		0.0831549	0.0507682	0.272285
6th-72 h	9619	1727	9802		94142	106463	115645		0.102175	0.0162216	0.0847594
6th-96 h	20272	9076	6080		91523	82927	89075		0.221496	0.109446	0.0682571
6th-120 h	10372	9014	6259		97050	93287	83124		0.106873	0.0966265	0.0752971
P-2 d	11537	5128	6513		69967	87096	76634		0.164892	0.0588776	0.0849884
P-4 d	6576	9334	8005		98768	89277	109283		0.0665803	0.104551	0.0732502
Fat body
	MMP2				ACTB				MMP2/ACTB
6th-6 h	85671	95699	80366		107341	101210	108978		0.79812	0.945549	0.737452
6th-24 h	49263	41042	33442		110580	104895	104365		0.445496	0.391267	0.320433
6th-48 h	42727	34066	37320		91046	81862	90150		0.46929	0.416139	0.413977
6th-72 h	50138	83740	56385		106950	93502	80657		0.468799	0.895596	0.699071
6th-96 h	155009	158802	124863		126024	126103	105608		1.23	1.2593	1.18233
6th-120 h	121500	127605	121042		97355	90606	97711		1.24801	1.40835	1.23878
P-2 d	155908	148172	139151		140130	139976	146277		1.1126	1.05855	0.951284
P-4 d	121633	112252	125415		112753	99246	112487		1.07876	1.13105	1.11493
Brain
	MMP2				ACTB				MMP2/ACTB
6th-6 h	63368	66271	58356		109213	100015	94330		0.580224	0.662611	0.618637
6th-24 h	103922	123136	117185		105405	114767	103745		0.98593	1.07292	1.12955
6th-48 h	88035	117271	110588		95156	94424	98573		0.925165	1.24196	1.12189
6th-72 h	148035	109225	168183		114229	112356	116297		1.29595	0.972133	1.44615
6th-96 h	256777	244677	199572		106682	114898	104416		2.40694	2.12951	1.91132
6th-120 h	289774	308052	285574		142679	152356	133358		2.03095	2.02192	2.14141
P-2 d	169880	163538	150323		86305	80341	80904		1.96837	2.03555	1.85804
P-4 d	271698	258030	237763		135274	135472	131373		2.0085	1.90467	1.80983
