# Supplementary material for: 20-hydroxyecdysone promotes brain development via upregulating MMP2 expression during metamorphosis in Helicoverpa armigera
Source: PLoS Genet. 2026 Jan 22;22(1):e1012032. doi: 10.1371/journal.pgen.1012032 (PMC12858071; doi:10.1371/journal.pgen.1012032)
Supplement: S1 Data — Fig 1B mRNA. Fig 3Ai Brain size. Fig 3B Pupation time. Fig 3D Phenotype. Fig 3E Efficacy of RNAi. Fig 3Fi + Ii-LC3. Fig 3Gi + Ji-P-H3. Fig 3H-gene expression. Fig 3K-gene expression. Fig 4A Glucose. Fig 4B and C Glucose dsMmp2. Fig 4D Glytamate. Fig 4E + 4F Glytamate dsMmp2. Fig 5A transporter expression. Fig 5B dsMMP2-transporter expression. Fig 6 Glucose Glu dsMmp2. Fig 7A-20E dose. Fig 7B 20E time. Fig 7C dsEcr. Fig 7D dsFOXO. Fig 7G LUCI-activity. Fig 7H LUCI-WB. (ZIP) [file pgen.1012032.s015.zip › 5-Raw Data-replace/Fig 1B mRNA.xlsx]

## Sheet: Sheet1
	Epidermis
17.06	15.79	15.96	22.95	22.46	24	16.27	6.68	6.19	7.73	6.86667	-0.186667	-0.676667	0.863333	1.13813	1.59844	0.549681		DMSO
15.14	16.18	16.35	22.84	22.83	22.88	15.89	6.95	6.94	6.99		0.0833333	0.0733333	0.123333	0.943874	0.950439	0.918064		LOS1
17.24	16.01	15.11	22.81	22.4	22.89	16.12	6.69	6.28	6.77		-0.176667	-0.586667	-0.0966667	1.13027	1.50177	1.0693		LOS2
15.35	13.5	15.2	21.07	20.9	20.95	14.6833	6.38667	6.21667	6.26667		-0.48	-0.65	-0.6	1.39474	1.56917	1.51572		LOS3
16.23	16.46	14.79	21.9	21.9	21.76	15.8267	6.07333	6.07333	5.93333		-0.793333	-0.793333	-0.933333	1.73307	1.73307	1.90968		LOS4
16.57	16.87	15.4	22.09	22.05	22.11	16.28	5.81	5.77	5.83		-1.05667	-1.09667	-1.03667	2.08012	2.1386	2.05148		LOS5
16.02	16.1	15.61	22.64	23.11	23.02	15.91	6.73	7.2	7.11		-0.136667	0.333333	0.243333	1.09936	0.793701	0.844791		LOS6
16.01	15.65	15.27	22.89	22.41	22.8	15.6433	7.24667	6.76667	7.15667		0.38	-0.1	0.29	0.768438	1.07177	0.817902		LOS7
15.13	15.48	15.54	26.18	25.38	26.17	15.3833	10.7967	9.99667	10.7867	10.5267	0.27	-0.53	0.26	0.82932	1.44393	0.835088		DMSO
16.01	15.48	16	26.99	26.22	26.37	15.83	11.16	10.39	10.54		0.633333	-0.136667	0.0133333	0.644685	1.09936	0.990801		LOS1
16.15	17.22	16.56	26.92	26.77	26.78	16.6433	10.2767	10.1267	10.1367		-0.25	-0.4	-0.39	1.18921	1.31951	1.31039		LOS2
15.78	15.57	15.14	25.27	25.52	25.58	15.4967	9.77333	10.0233	10.0833		-0.753333	-0.503333	-0.443333	1.68568	1.41748	1.35974		LOS3
14.45	15.28	15.27	24.64	24.8	24.78	15	9.64	9.8	9.78		-0.886667	-0.726667	-0.746667	1.8489	1.65481	1.67791		LOS4
15.58	14.81	14.35	24.29	24.34	24.43	14.9133	9.37667	9.42667	9.51667		-1.15	-1.1	-1.01	2.21914	2.14355	2.01391		LOS5
17.03	17.18	16.56	27.32	27.58	26.87	16.9233	10.3967	10.6567	9.94667		-0.13	0.13	-0.58	1.09429	0.913831	1.49485		LOS6
15.52	14.59	15.91	25.92	25.99	26.04	15.34	10.58	10.65	10.7		0.0533333	0.123333	0.173333	0.963707	0.918064	0.886791		LOS7
16.74	15.65	14.63	26.6	26.19	26.01	15.6733	10.9267	10.5167	10.3367	10.5933	0.333333	-0.0766667	-0.256667	0.793701	1.05458	1.19472		DMSO
14.32	14.4	14.11	25.04	25.02	25.49	14.2767	10.7633	10.7433	11.2133		0.17	0.15	0.62	0.888843	0.90125	0.650671		LOS1
16.7	16.52	16.32	26.8	26.9	26.66	16.5133	10.2867	10.3867	10.1467		-0.306667	-0.206667	-0.446667	1.23685	1.15402	1.36289		LOS2
17.83	17.22	17.85	28.47	27.08	28.15	17.6333	10.8367	9.44667	10.5167		0.243333	-1.14667	-0.0766667	0.844791	2.21402	1.05458		LOS3
16.17	16.18	16.84	26.3	26.22	26.08	16.3967	9.90333	9.82333	9.68333		-0.69	-0.77	-0.91	1.61328	1.70527	1.87905		LOS4
18.26	18.21	18.13	27.6	27.69	27.57	18.2	9.4	9.49	9.37		-1.19333	-1.10333	-1.22333	2.2868	2.14851	2.33486		LOS5
16.6	15.14	16.12	26.36	26.12	26.32	15.9533	10.4067	10.1667	10.3667		-0.186667	-0.426667	-0.226667	1.13813	1.34412	1.17013		LOS6
15.25	16.61	17.79	27.6	27.64	27.58	16.55	11.05	11.09	11.03		0.456667	0.496667	0.436667	0.728668	0.708742	0.73884		LOS7
	Midgut
14.4	13.1	14.71	20	20.82	20.5	14.07	5.93	6.75	6.43	6.37	-0.44	0.38	0.06	1.3566	0.768438	0.959264		DMSO
16.61	16.38	15.9	22.83	23.54	22.33	16.2967	6.53333	7.24333	6.03333		0.163333	0.873333	-0.336667	0.89296	0.545884	1.26284		LOS1
15.18	16.05	15.17	21.8	21.95	21.54	15.4667	6.33333	6.48333	6.07333		-0.0366667	0.113333	-0.296667	1.02574	0.92445	1.2283		LOS2
15.18	15.26	15.45	21.5	21.62	21.4	15.2967	6.20333	6.32333	6.10333		-0.166667	-0.0466667	-0.266667	1.12246	1.03288	1.20303		LOS3
14.54	14.77	14.58	21.5	21.34	21.2	14.63	6.87	6.71	6.57		0.5	0.34	0.2	0.707107	0.790041	0.870551		LOS4
16.99	16.61	16.34	22.9	22.7	22.73	16.6467	6.25333	6.05333	6.08333		-0.116667	-0.316667	-0.286667	1.08423	1.24545	1.21982		LOS5
15.71	15.64	15.95	22.53	22.23	22.24	15.7667	6.76333	6.46333	6.47333		0.393333	0.0933333	0.103333	0.761368	0.937354	0.93088		LOS6
15.6	15.98	15.86	22.29	22.59	22.22	15.8133	6.47667	6.77667	6.40667		0.106667	0.406667	0.0366667	0.928731	0.754364	0.974905		LOS7
18.42	18.81	18.31	26.22	26.15	26.71	18.5133	7.70667	7.63667	8.19667	7.84667	-0.14	-0.21	0.35	1.10191	1.15669	0.784584		DMSO
19.88	19.81	1.23	21.61	21.49	21.5	13.64	7.97	7.85	7.86		0.123333	0.00333333	0.0133333	0.918064	0.997692	0.990801		LOS1
18.88	18.92	19.01	26.59	26.61	26.72	18.9367	7.65333	7.67333	7.78333		-0.193333	-0.173333	-0.0633333	1.1434	1.12766	1.04488		LOS2
20.93	20.96	20.04	29.1	29.45	29.17	20.6433	8.45667	8.80667	8.52667		0.61	0.96	0.68	0.655197	0.514057	0.624165		LOS3
18.75	18.22	17.8	26.85	27.24	27.39	18.2567	8.59333	8.98333	9.13333		0.746667	1.13667	1.28667	0.595979	0.454809	0.409897		LOS4
19.52	20.31	19.56	27.78	27.25	27.4	19.7967	7.98333	7.45333	7.60333		0.136667	-0.393333	-0.243333	0.909618	1.31342	1.18372		LOS5
20.11	20.24	20.36	28.17	28.83	28.68	20.2367	7.93333	8.59333	8.44333		0.0866667	0.746667	0.596667	0.941696	0.595979	0.66128		LOS6
18.43	17.73	18.5	26.58	26.93	26.1	18.22	8.36	8.71	7.88		0.513333	0.863333	0.0333333	0.700602	0.549681	0.97716		LOS7
18.8	18.87	18.73	26.11	26.38	26.59	18.8	7.31	7.58	7.79	7.56	-0.25	0.02	0.23	1.18921	0.986233	0.852635		DMSO
21.29	21.11	21.77	28.92	28.58	28.72	21.39	7.53	7.19	7.33		-0.03	-0.37	-0.23	1.02101	1.29235	1.17283		LOS1
18.15	18.39	18.05	26.05	26	26.87	18.1967	7.85333	7.80333	8.67333		0.293333	0.243333	1.11333	0.816014	0.844791	0.462225		LOS2
20.41	19.78	19.68	28.07	27.96	28.12	19.9567	8.11333	8.00333	8.16333		0.553333	0.443333	0.603333	0.681444	0.735433	0.658231		LOS3
20.78	20.19	20.06	28.49	28.68	27.77	20.3433	8.14667	8.33667	7.42667		0.586667	0.776667	-0.133333	0.66588	0.583714	1.09682		LOS4
20.08	21.61	19.34	27.51	27.3	27.6	20.3433	7.16667	6.95667	7.25667		-0.393333	-0.603333	-0.303333	1.31342	1.51922	1.23399		LOS5
18.2	18.49	17.77	26.23	25.91	25.38	18.1533	8.07667	7.75667	7.22667		0.516667	0.196667	-0.333333	0.698985	0.872564	1.25992		LOS6
18.31	17.73	17.39	25.85	25.3	25.56	17.81	8.04	7.49	7.75		0.48	-0.07	0.19	0.716978	1.04972	0.876606		LOS7
	Fat body
19.6	17.38	19.01	19.68	21.04	20	18.6633	1.01667	2.37667	1.33667	1.57667	-0.56	0.8	-0.24	1.47427	0.574349	1.18099		DMSO
19.15	20.34	19.92	20.93	20.84	20.94	19.8033	1.12667	1.03667	1.13667		-0.45	-0.54	-0.44	1.36604	1.45397	1.3566		LOS1
19.52	19.31	19.06	20.2	20.7	20.4	19.2967	0.903333	1.40333	1.10333		-0.673333	-0.173333	-0.473333	1.59475	1.12766	1.38831		LOS2
20.72	20.65	20.74	21.11	21.08	21.07	20.7033	0.406667	0.376667	0.366667		-1.17	-1.2	-1.21	2.25012	2.2974	2.31338		LOS3
19.15	19.59	17.84	19.03	19.06	19.08	18.86	0.17	0.2	0.22		-1.40667	-1.37667	-1.35667	2.65124	2.59668	2.56093		LOS4
18.35	19	18.64	18.92	18.93	18.71	18.6633	0.256667	0.266667	0.0466667		-1.32	-1.31	-1.53	2.49666	2.47942	2.88786		LOS5
18.41	19.41	19.93	20.04	20.14	20.15	19.25	0.79	0.89	0.9		-0.786667	-0.686667	-0.676667	1.72508	1.60956	1.59844		LOS6
19.26	19.49	18.56	20.48	20.86	20.38	19.1033	1.37667	1.75667	1.27667		-0.2	0.18	-0.3	1.1487	0.882703	1.23114		LOS7
19.3	19.69	20.15	21.53	19.8	20.13	19.7133	1.81667	0.0866667	0.416667	0.773333	1.04333	-0.686667	-0.356667	0.485205	1.60956	1.28046		DMSO
19.37	19.08	18.75	20.27	20.16	20.42	19.0667	1.20333	1.09333	1.35333		0.43	0.32	0.58	0.742262	0.80107	0.668964		LOS1
19.49	20.7	20.23	21.05	20.96	20.95	20.14	0.91	0.82	0.81		0.136667	0.0466667	0.0366667	0.909618	0.968171	0.974905		LOS2
17.27	19	16.32	17.18	17.2	17.5	17.53	-0.35	-0.33	-0.03		-1.12333	-1.10333	-0.803333	2.1785	2.14851	1.74513		LOS3
20.35	19.32	20.74	19.53	20.1	19.8	20.1367	-0.606667	-0.0366667	-0.336667		-1.38	-0.81	-1.11	2.60268	1.75321	2.15846		LOS4
19.08	19.24	19.16	18.4	18.38	18.32	19.16	-0.76	-0.78	-0.84		-1.53333	-1.55333	-1.61333	2.89454	2.93494	3.05958		LOS5
18.91	18.82	18.19	19.03	18.61	18.62	18.64	0.39	-0.03	-0.02		-0.383333	-0.803333	-0.793333	1.30435	1.74513	1.73307		LOS6
16.41	16.92	16.08	18.1	17.23	17.06	16.47	1.63	0.76	0.59		0.856667	-0.0133333	-0.183333	0.552227	1.00928	1.1355		LOS7
20.78	20.66	20.72	23.25	22.96	21.91	20.72	2.53	2.24	1.19	1.98667	0.543333	0.253333	-0.796667	0.686184	0.838956	1.73708		DMSO
20	20.57	20.2	22.62	23.51	23.61	20.2567	2.36333	3.25333	3.35333		0.376667	1.26667	1.36667	0.770215	0.415619	0.387786		LOS1
20.53	20.03	19.09	22.4	22.1	22.22	19.8833	2.51667	2.21667	2.33667		0.53	0.23	0.35	0.692555	0.852635	0.784584		LOS2
18.57	17.6	18.06	19.12	19.57	19.25	18.0767	1.04333	1.49333	1.17333		-0.943333	-0.493333	-0.813333	1.92297	1.40769	1.75727		LOS3
20.51	9.77	18.37	17.01	17.33	17.04	16.2167	0.793333	1.11333	0.823333		-1.19333	-0.873333	-1.16333	2.2868	1.83189	2.23974		LOS4
20.9	18.2	18.55	19.7	19.49	19.9	19.2167	0.483333	0.273333	0.683333		-1.50333	-1.71333	-1.30333	2.83497	3.27918	2.46798		LOS5
18.49	18.35	18.05	19.63	19.29	19.87	18.2967	1.33333	0.993333	1.57333		-0.653333	-0.993333	-0.413333	1.5728	1.99078	1.33176		LOS6
18.29	18.2	18.51	21.24	20.86	20.62	18.3333	2.90667	2.52667	2.28667		0.92	0.54	0.3	0.528509	0.687771	0.812252		LOS7
	Brain
20.52	20.88	20.96	16.8	15.41	15.39	20.7867	-3.98667	-5.37667	-5.39667	-4.92	0.933333	-0.456667	-0.476667	0.523647	1.37237	1.39152		DMSO
20.87	20.63	20.8	15.45	15.21	15.94	20.7667	-5.31667	-5.55667	-4.82667		-0.396667	-0.636667	0.0933333	1.31646	1.55473	0.937354		LOS1
20.59	20.41	20.04	14.71	14.49	14.7	20.3467	-5.63667	-5.85667	-5.64667		-0.716667	-0.936667	-0.726667	1.64338	1.9141	1.65481		LOS2
20.56	20.21	20.78	14.39	14.28	14.6	20.5167	-6.12667	-6.23667	-5.91667		-1.20667	-1.31667	-0.996667	2.30804	2.4909	1.99538		LOS3
20.78	20.75	20.78	13.31	13.43	13.37	20.77	-7.46	-7.34	-7.4		-2.54	-2.42	-2.48	5.81589	5.35171	5.57897		LOS4
20.29	19.56	20.88	13.54	13.37	13.18	20.2433	-6.70333	-6.87333	-7.06333		-1.78333	-1.95333	-2.14333	3.44221	3.87268	4.41782		LOS5
20.81	19.02	20.43	14.5	14.35	14.9	20.0867	-5.58667	-5.73667	-5.18667		-0.666667	-0.816667	-0.266667	1.5874	1.76133	1.20303		LOS6
19.73	18.02	19.17	14.69	14.17	14.24	18.9733	-4.28333	-4.80333	-4.73333		0.636667	0.116667	0.186667	0.643197	0.922316	0.878633		LOS7
19.88	20.1	19.66	19.04	20.7	19.06	19.88	-0.84	0.82	-0.82	-0.28	-0.56	1.1	-0.54	1.47427	0.466516	1.45397		DMSO
20.62	20.65	20.14	19.88	19.38	19.7	20.47	-0.59	-1.09	-0.77		-0.31	-0.81	-0.49	1.23971	1.75321	1.40444		LOS1
17.41	17.25	18.3	16.49	16.39	16.6	17.6533	-1.16333	-1.26333	-1.05333		-0.883333	-0.983333	-0.773333	1.84463	1.97703	1.70921		LOS2
19.1	19.67	19.64	17.23	17.58	17	19.47	-2.24	-1.89	-2.47		-1.96	-1.61	-2.19	3.89062	3.05252	4.56305		LOS3
19.85	20.34	19.81	16.72	16.66	16.4	20	-3.28	-3.34	-3.6		-3	-3.06	-3.32	8	8.33973	9.98664		LOS4
17.53	18.01	16.89	14.51	14.8	14.85	17.4767	-2.96667	-2.67667	-2.62667		-2.68667	-2.39667	-2.34667	6.43824	5.26585	5.08648		LOS5
19.15	17.98	19.04	17.07	17.04	17.26	18.7233	-1.65333	-1.68333	-1.46333		-1.37333	-1.40333	-1.18333	2.59068	2.64512	2.27101		LOS6
20.19	20.3	21.27	20.59	20.53	20.42	20.5867	0.00333333	-0.0566667	-0.166667		0.283333	0.223333	0.113333	0.82169	0.856584	0.92445		LOS7
15.72	15.15	15.03	20.23	21.53	20.05	15.3	4.93	6.23	4.75	5.30333	-0.373333	0.926667	-0.553333	1.29534	0.526072	1.46747		DMSO
16.17	17.4	18.6	22.14	22.05	22.07	17.39	4.75	4.66	4.68		-0.553333	-0.643333	-0.623333	1.46747	1.56193	1.54043		LOS1
16.04	18.77	18.57	21.65	21.99	21.99	17.7933	3.85667	4.19667	4.19667		-1.44667	-1.10667	-1.10667	2.72578	2.15348	2.15348		LOS2
17.76	17.77	17.41	20.7	20.51	20.91	17.6467	3.05333	2.86333	3.26333		-2.25	-2.44	-2.04	4.75683	5.42642	4.11246		LOS3
17.74	17.61	17.42	20.02	19.94	19.96	17.59	2.43	2.35	2.37		-2.87333	-2.95333	-2.93333	7.32756	7.74537	7.63873		LOS4
17	16.59	17.72	20.06	20.08	20.53	17.1033	2.95667	2.97667	3.42667		-2.34667	-2.32667	-1.87667	5.08648	5.01645	3.67226		LOS5
15	15.37	14.32	19.25	20.24	20.07	14.8967	4.35333	5.34333	5.17333		-0.95	0.04	-0.13	1.93187	0.972655	1.09429		LOS6
17.41	16.32	14.99	20.87	20.71	20.82	16.24	4.63	4.47	4.58		-0.673333	-0.833333	-0.723333	1.59475	1.7818	1.65099		LOS7
