# Supplementary material for: 20-hydroxyecdysone promotes brain development via upregulating MMP2 expression during metamorphosis in Helicoverpa armigera
Source: PLoS Genet. 2026 Jan 22;22(1):e1012032. doi: 10.1371/journal.pgen.1012032 (PMC12858071; doi:10.1371/journal.pgen.1012032)
Supplement: S1 Data — Fig 1B mRNA. Fig 3Ai Brain size. Fig 3B Pupation time. Fig 3D Phenotype. Fig 3E Efficacy of RNAi. Fig 3Fi + Ii-LC3. Fig 3Gi + Ji-P-H3. Fig 3H-gene expression. Fig 3K-gene expression. Fig 4A Glucose. Fig 4B and C Glucose dsMmp2. Fig 4D Glytamate. Fig 4E + 4F Glytamate dsMmp2. Fig 5A transporter expression. Fig 5B dsMMP2-transporter expression. Fig 6 Glucose Glu dsMmp2. Fig 7A-20E dose. Fig 7B 20E time. Fig 7C dsEcr. Fig 7D dsFOXO. Fig 7G LUCI-activity. Fig 7H LUCI-WB. (ZIP) [file pgen.1012032.s015.zip › 5-Raw Data-replace/Fig 3Fi+Ii-LC3.xlsx]

## Sheet: Sheet1
dsGfp					Fig3Ii	dsGfp
	IntDen						IntDen
LC3	38629		LC3/ACTB			LC3Ⅱ	63198		LC3Ⅱ/ACTB
	62246		0.343003				90111		0.223655
	72962		0.610962				25798		0.315256
ACTB	112620		0.501509			ACTB	282569		0.111485
	101882						285834
	145485						231403
dsMmp2						dsMmp2
	IntDen						IntDen		LC3Ⅱ/ACTB
LC3	166903		LC3/ACTB			LC3Ⅱ	156983		0.582154
	167243		1.64315				108297		0.387707
	165407		1.69511				107256		0.451502
ACTB	101575		1.83755			ACTB	269659
	98662						279327
	90015						237554
