# Supplementary material for: 20-hydroxyecdysone promotes brain development via upregulating MMP2 expression during metamorphosis in Helicoverpa armigera
Source: PLoS Genet. 2026 Jan 22;22(1):e1012032. doi: 10.1371/journal.pgen.1012032 (PMC12858071; doi:10.1371/journal.pgen.1012032)
Supplement: S1 Data — Fig 1B mRNA. Fig 3Ai Brain size. Fig 3B Pupation time. Fig 3D Phenotype. Fig 3E Efficacy of RNAi. Fig 3Fi + Ii-LC3. Fig 3Gi + Ji-P-H3. Fig 3H-gene expression. Fig 3K-gene expression. Fig 4A Glucose. Fig 4B and C Glucose dsMmp2. Fig 4D Glytamate. Fig 4E + 4F Glytamate dsMmp2. Fig 5A transporter expression. Fig 5B dsMMP2-transporter expression. Fig 6 Glucose Glu dsMmp2. Fig 7A-20E dose. Fig 7B 20E time. Fig 7C dsEcr. Fig 7D dsFOXO. Fig 7G LUCI-activity. Fig 7H LUCI-WB. (ZIP) [file pgen.1012032.s015.zip › 5-Raw Data-replace/Fig 3Gi+Ji-P-H3.xlsx]

## Sheet: Sheet1
dsGfp				FigJi	dsGfp
	IntDen					IntDen
P-H3	43858		P-H3/H3		P-H3	238879		P-H3/H3
	50682		0.72007			418901		0.828092
	68318		0.939826			82998		0.928924
H3	60908		0.988712		H3	124837		0.664851
	53927					450953
	69098					288469
dsMmp2					dsMmp2
	IntDen
P-H3	27278		P-H3/H3		P-H3	123481		P-H3/H3
	31118		0.493952			102452		0.502401
	29438		0.576494			49688		0.217165
H3	55224		0.433524		H3	151556		0.327852
	53978					471771
	67904					245782
