# Supplementary material for: 20-hydroxyecdysone promotes brain development via upregulating MMP2 expression during metamorphosis in Helicoverpa armigera
Source: PLoS Genet. 2026 Jan 22;22(1):e1012032. doi: 10.1371/journal.pgen.1012032 (PMC12858071; doi:10.1371/journal.pgen.1012032)
Supplement: S1 Data — Fig 1B mRNA. Fig 3Ai Brain size. Fig 3B Pupation time. Fig 3D Phenotype. Fig 3E Efficacy of RNAi. Fig 3Fi + Ii-LC3. Fig 3Gi + Ji-P-H3. Fig 3H-gene expression. Fig 3K-gene expression. Fig 4A Glucose. Fig 4B and C Glucose dsMmp2. Fig 4D Glytamate. Fig 4E + 4F Glytamate dsMmp2. Fig 5A transporter expression. Fig 5B dsMMP2-transporter expression. Fig 6 Glucose Glu dsMmp2. Fig 7A-20E dose. Fig 7B 20E time. Fig 7C dsEcr. Fig 7D dsFOXO. Fig 7G LUCI-activity. Fig 7H LUCI-WB. (ZIP) [file pgen.1012032.s015.zip › 5-Raw Data-replace/Fig 3H-gene expression.xlsx]

## Sheet: Sheet1
Wnt
14.11	14.05	14.54	22.43	22.4	22.09	14.2333	8.19667	8.16667	7.85667	8.07333	0.123333	0.0933333	-0.216667	0.918064	0.937354	1.16205
14.12	13.8	14.63	22.99	23.18	23.23	14.1833	8.80667	8.99667	9.04667		0.733333	0.923333	0.973333	0.601513	0.527289	0.509328
14.91	14.17	14.14	24.01	24.13	24.08	14.4067	9.60333	9.72333	9.67333	9.66667	-0.0633333	0.0566667	0.00666667	1.04488	0.961483	0.99539
14.17	14.01	14.88	25.65	25.27	24.96	14.3533	11.2967	10.9167	10.6067		1.63	1.25	0.94	0.323088	0.420448	0.521233
14.99	14.69	15	23.66	23.14	23.74	14.8933	8.76667	8.24667	8.84667	8.62	0.146667	-0.373333	0.226667	0.903335	1.29534	0.854607
13.13	13.01	13.43	23.1	22.98	22.66	13.19	9.91	9.79	9.47		1.29	1.17	0.85	0.408951	0.444421	0.554785
c-Myc
14.54	14.06	15.11	23.75	23.04	23.7	14.57	9.18	8.47	9.13	8.92667	0.253333	-0.456667	0.203333	0.838956	1.37237	0.868541
15.62	14.01	14.3	23.75	23.86	23.94	14.6433	9.10667	9.21667	9.29667		0.18	0.29	0.37	0.882703	0.817902	0.773782
16.48	16.1	16.48	28.18	26.63	27.02	16.3533	11.8267	10.2767	10.6667	10.9233	0.903333	-0.646667	-0.256667	0.53465	1.56555	1.19472
16.11	17.36	16.09	27.2	27.18	27.16	16.52	10.68	10.66	10.64		-0.243333	-0.263333	-0.283333	1.18372	1.20025	1.217
14.64	15.07	14.29	25.1	25.59	25.23	14.6667	10.4333	10.9233	10.5633	10.64	-0.206667	0.283333	-0.0766667	1.15402	0.82169	1.05458
14.63	15.7	14.87	25.6	25.9	25.9	15.0667	10.5333	10.8333	10.8333		-0.106667	0.193333	0.193333	1.07674	0.874583	0.874583
ATG8
16.45	17.19	17.11	19.27	19.4	20	16.9167	2.35333	2.48333	3.08333	2.64	-0.286667	-0.156667	0.443333	1.21982	1.11471	0.735433
20.53	20.85	20.44	22.72	22.3	22.3	20.6067	2.11333	1.69333	1.69333		-0.526667	-0.946667	-0.946667	1.4406	1.92741	1.92741
17.25	17.35	16.56	23.19	23.44	23.39	17.0533	6.13667	6.38667	6.33667	6.28667	-0.15	0.1	0.05	1.10957	0.933033	0.965936
16.14	14.94	15.07	20.8	20.9	20.9	15.3833	5.41667	5.51667	5.51667		-0.87	-0.77	-0.77	1.82766	1.70527	1.70527
25.77	25.86	25.66	24.08	24.07	24.47	25.7633	-1.68333	-1.69333	-1.29333	-1.55667	-0.126667	-0.136667	0.263333	1.09177	1.09936	0.833161
18.43	18.58	18.5	16.22	16.07	16.1	18.5033	-2.28333	-2.43333	-2.40333		-0.726667	-0.876667	-0.846667	1.65481	1.83613	1.79834
