# Supplementary material for: 20-hydroxyecdysone promotes brain development via upregulating MMP2 expression during metamorphosis in Helicoverpa armigera
Source: PLoS Genet. 2026 Jan 22;22(1):e1012032. doi: 10.1371/journal.pgen.1012032 (PMC12858071; doi:10.1371/journal.pgen.1012032)
Supplement: S1 Data — Fig 1B mRNA. Fig 3Ai Brain size. Fig 3B Pupation time. Fig 3D Phenotype. Fig 3E Efficacy of RNAi. Fig 3Fi + Ii-LC3. Fig 3Gi + Ji-P-H3. Fig 3H-gene expression. Fig 3K-gene expression. Fig 4A Glucose. Fig 4B and C Glucose dsMmp2. Fig 4D Glytamate. Fig 4E + 4F Glytamate dsMmp2. Fig 5A transporter expression. Fig 5B dsMMP2-transporter expression. Fig 6 Glucose Glu dsMmp2. Fig 7A-20E dose. Fig 7B 20E time. Fig 7C dsEcr. Fig 7D dsFOXO. Fig 7G LUCI-activity. Fig 7H LUCI-WB. (ZIP) [file pgen.1012032.s015.zip › 5-Raw Data-replace/Fig 3K-gene expression.xlsx]

## Sheet: Sheet1
WNT1
PBS	20.17	19.99	19.79	32.54	32.3	32.13	19.9833	12.5567	12.3167	12.1467	12.34	0.216667	-0.0233333	-0.193333	0.860551	1.0163	1.1434
DSMMP2	19.4	19.75	19.6	32.54	32.5	32.63	19.5833	12.9567	12.9167	13.0467		0.616667	0.576667	0.706667	0.652176	0.670511	0.612734
WNT2
PBS	20.55	20.52	20.5	34.34	34.3	34.25	20.5233	13.8167	13.7767	13.7267	13.7733	0.0433333	0.00333333	-0.0466667	0.97041	0.997692	1.03288
DSMMP2	20.45	19.79	19.44	35	34.74	34.8	19.8933	15.1067	14.8467	14.9067		1.33333	1.07333	1.13333	0.39685	0.47522	0.455861
WNT3
PBS	20.6	20.21	20.67	32.52	32.54	32.93	20.4933	12.0267	12.0467	12.4367	12.17	-0.143333	-0.123333	0.266667	1.10445	1.08925	0.831238
DSMMP2	20.07	19.68	19.33	32.67	33.02	32.8	19.6933	12.9767	13.3267	13.1067		0.806667	1.15667	0.936667	0.571701	0.448548	0.522439
C-Myc1
PBS	20.17	19.99	19.79	26.52	26.44	26.98	19.9833	6.53667	6.45667	6.99667	6.66333	-0.126667	-0.206667	0.333333	1.09177	1.15402	0.793701
DSMMP2	19.4	19.75	19.6	26.21	26.23	26.3	19.5833	6.62667	6.64667	6.71667		-0.0366667	-0.0166667	0.0533333	1.02574	1.01162	0.963707
C-Myc2
PBS	20.55	20.52	20.5	32.38	32.15	32.2	20.5233	11.8567	11.6267	11.6767	11.72	0.136667	-0.0933333	-0.0433333	0.909618	1.06683	1.03049
DSMMP2	20.45	19.79	19.44	32.01	31.87	31.86	19.8933	12.1167	11.9767	11.9667		0.396667	0.256667	0.246667	0.759611	0.83702	0.842842
C-Myc3
PBS	20.6	20.21	20.67	27.5	27.62	27.75	20.4933	7.00667	7.12667	7.25667	7.13	-0.123333	-0.00333333	0.126667	1.08925	1.00231	0.915945
DSMMP2	20.07	19.68	19.33	27.01	26.94	27	19.6933	7.31667	7.24667	7.30667		0.186667	0.116667	0.176667	0.878633	0.922316	0.884745
ATG8-1
PBS	20.17	19.99	19.79	23.28	23.4	23.58	19.9833	3.29667	3.41667	3.59667	3.43667	-0.14	-0.02	0.16	1.10191	1.01396	0.895025
DSMMP2	19.4	19.75	19.6	22.49	22.67	22.7	19.5833	2.90667	3.08667	3.11667		-0.53	-0.35	-0.32	1.44393	1.27456	1.24833
ATG8-2
PBS	20.55	20.52	20.5	27.45	27.55	27.66	20.5233	6.92667	7.02667	7.13667	7.03	-0.103333	-0.00333333	0.106667	1.07425	1.00231	0.928731
DSMMP2	20.45	19.79	19.44	26.65	26.8	26.78	19.8933	6.75667	6.90667	6.88667		-0.273333	-0.123333	-0.143333	1.2086	1.08925	1.10445
ATG8-3
PBS	20.6	20.21	20.67	24.34	24.58	24.25	20.4933	3.84667	4.08667	3.75667	3.89667	-0.05	0.19	-0.14	1.03526	0.876606	1.10191
DSMMP2	20.07	19.68	19.33	23.1	22.97	23.3	19.6933	3.40667	3.27667	3.60667		-0.49	-0.62	-0.29	1.40444	1.53688	1.22264
