# Supplementary material for: 20-hydroxyecdysone promotes brain development via upregulating MMP2 expression during metamorphosis in Helicoverpa armigera
Source: PLoS Genet. 2026 Jan 22;22(1):e1012032. doi: 10.1371/journal.pgen.1012032 (PMC12858071; doi:10.1371/journal.pgen.1012032)
Supplement: S1 Data — Fig 1B mRNA. Fig 3Ai Brain size. Fig 3B Pupation time. Fig 3D Phenotype. Fig 3E Efficacy of RNAi. Fig 3Fi + Ii-LC3. Fig 3Gi + Ji-P-H3. Fig 3H-gene expression. Fig 3K-gene expression. Fig 4A Glucose. Fig 4B and C Glucose dsMmp2. Fig 4D Glytamate. Fig 4E + 4F Glytamate dsMmp2. Fig 5A transporter expression. Fig 5B dsMMP2-transporter expression. Fig 6 Glucose Glu dsMmp2. Fig 7A-20E dose. Fig 7B 20E time. Fig 7C dsEcr. Fig 7D dsFOXO. Fig 7G LUCI-activity. Fig 7H LUCI-WB. (ZIP) [file pgen.1012032.s015.zip › 5-Raw Data-replace/Fig 4A Glucose.xlsx]

## Sheet: Sheet1
		mg/mL	0	0.05	0.1	0.2	0.5	1	2	4	8
		y	0.0488	0.0669	0.0879	0.0984	0.21	0.3431	0.6791	1.3254	2.5171
			0.0493	0.068	0.09	0.1031	0.2089	0.3715	0.6989	1.3371	2.5418
			0.0502	0.0701	0.0917	0.1046	0.2115	0.3792	0.7049	1.3527	2.5676
		average y	0.0494333	0.0683333	0.0898667	0.102033	0.210133	0.3646	0.6943	1.3384	2.54217
	Brain	mesaured	5F	6th-6 h	6th-24 h	6th-72 h	6th-96 h	6th-120 h	P-2 d	P-6 d
			0.0599	0.0728	0.0786	0.0829	0.0901	0.121	0.0908	0.0755
		y	0.063	0.0739	0.0783	0.0821	0.0929	0.1116	0.0903	0.0799
			0.0624	0.0691	0.08	0.0853	0.0948	0.1341	0.0907	0.0769
			0.0150112	0.0562121	0.0747365	0.0884701	0.111466	0.210156	0.113702	0.0648355
		x=mg/mL	0.0249122	0.0597253	0.0737783	0.085915	0.120409	0.180134	0.112105	0.0788885
			0.0229958	0.0443948	0.0792079	0.0961354	0.126477	0.251996	0.113382	0.0693069
		1mg/mL=5,56nmol/mg
			0.0834622	0.312539	0.415535	0.491894	0.619751	1.16847	0.632181	0.360485
		x=nmol/mg	0.138512	0.332073	0.410208	0.477688	0.669473	1.00155	0.623302	0.43862
			0.127857	0.246835	0.440396	0.534513	0.703213	1.4011	0.630406	0.385347
