# Supplementary material for: 20-hydroxyecdysone promotes brain development via upregulating MMP2 expression during metamorphosis in Helicoverpa armigera
Source: PLoS Genet. 2026 Jan 22;22(1):e1012032. doi: 10.1371/journal.pgen.1012032 (PMC12858071; doi:10.1371/journal.pgen.1012032)
Supplement: S1 Data — Fig 1B mRNA. Fig 3Ai Brain size. Fig 3B Pupation time. Fig 3D Phenotype. Fig 3E Efficacy of RNAi. Fig 3Fi + Ii-LC3. Fig 3Gi + Ji-P-H3. Fig 3H-gene expression. Fig 3K-gene expression. Fig 4A Glucose. Fig 4B and C Glucose dsMmp2. Fig 4D Glytamate. Fig 4E + 4F Glytamate dsMmp2. Fig 5A transporter expression. Fig 5B dsMMP2-transporter expression. Fig 6 Glucose Glu dsMmp2. Fig 7A-20E dose. Fig 7B 20E time. Fig 7C dsEcr. Fig 7D dsFOXO. Fig 7G LUCI-activity. Fig 7H LUCI-WB. (ZIP) [file pgen.1012032.s015.zip › 5-Raw Data-replace/Fig 4D Glytamate.xlsx]

## Sheet: Sheet1
Fig4D	mg/L	5	10	20	40	60
	A1	0.0542	0.056	0.057	0.0581	0.0592
	A2	0.088	0.1044	0.1396	0.2082	0.2573
	ΔA	0.0338	0.0484	0.0826	0.1501	0.1981
	A1	0.0522	0.0533	0.0535	0.0591	0.052
	A2	0.0879	0.0996	0.14	0.2156	0.2581
	ΔA	0.0357	0.0463	0.0865	0.1565	0.2061
	A1	0.0502	0.053	0.0564	0.0575	0.0529
	A2	0.0801	0.099	0.1468	0.2126	0.2582
	ΔA	0.0299	0.046	0.0904	0.1551	0.2053
	average ΔA	0.0331333	0.0469	0.0865	0.1539	0.203167
Brain	mesaured	5F	6th-6 h	6th-24 h	6th-72 h	6th-96 h	6th-120 h	P-2 d	P-6 d
	A1	0.0876	0.0848	0.0848	0.0817	0.0863	0.1177	0.0976	0.0967
	A2	0.1071	0.1048	0.1053	0.1029	0.1092	0.1417	0.1201	0.1178
	ΔA	0.0195	0.02	0.0205	0.0212	0.0229	0.024	0.0225	0.0211
	x=mg/L	0.03125	0.1875	0.34375	0.5625	1.09375	1.4375	0.96875	0.53125
	x=nmol/mg	0.2125	1.275	2.3375	3.15	7.4375	9.775	6.5875	3.6125
	A1	0.0825	0.0869	0.0869	0.0826	0.0922	0.1141	0.0935	0.1033
	A2	0.1021	0.107	0.1073	0.1034	0.1153	0.1386	0.115	0.1243
	ΔA	0.0196	0.0201	0.0204	0.0208	0.0231	0.0245	0.0215	0.021
	x=mg/L	0.0625	0.21875	0.3125	0.4375	1.15625	1.59375	0.65625	0.5
	x=nmol/mg	0.425	1.4875	2.125	2.975	7.8625	10.8375	4.4625	3.4
	A1	0.0805	0.0837	0.0837	0.0848	0.0866	0.1222	0.0899	0.1107
	A2	0.1001	0.1036	0.1042	0.1055	0.1102	0.1464	0.1122	0.1314
	ΔA	0.0196	0.0199	0.0205	0.0207	0.0236	0.0242	0.0223	0.0207
	x=mg/L	0.0625	0.15625	0.34375	0.40625	1.3125	1.5	0.90625	0.40625
	x=nmol/mg	0.425	1.0625	2.3375	2.7625	8.925	10.2	6.1625	2.7625
