# Supplementary material for: 20-hydroxyecdysone promotes brain development via upregulating MMP2 expression during metamorphosis in Helicoverpa armigera
Source: PLoS Genet. 2026 Jan 22;22(1):e1012032. doi: 10.1371/journal.pgen.1012032 (PMC12858071; doi:10.1371/journal.pgen.1012032)
Supplement: S1 Data — Fig 1B mRNA. Fig 3Ai Brain size. Fig 3B Pupation time. Fig 3D Phenotype. Fig 3E Efficacy of RNAi. Fig 3Fi + Ii-LC3. Fig 3Gi + Ji-P-H3. Fig 3H-gene expression. Fig 3K-gene expression. Fig 4A Glucose. Fig 4B and C Glucose dsMmp2. Fig 4D Glytamate. Fig 4E + 4F Glytamate dsMmp2. Fig 5A transporter expression. Fig 5B dsMMP2-transporter expression. Fig 6 Glucose Glu dsMmp2. Fig 7A-20E dose. Fig 7B 20E time. Fig 7C dsEcr. Fig 7D dsFOXO. Fig 7G LUCI-activity. Fig 7H LUCI-WB. (ZIP) [file pgen.1012032.s015.zip › 5-Raw Data-replace/Fig 4E+4F Glytamate dsMmp2.xlsx]

## Sheet: Sheet1
Fig4E
Brain	6th-96 h	dsGfp	dsMmp2	Brain	p-2 d	dsGfp	dsMmp2
	A1	0.0807	0.0829		A1	0.083	0.0754
	A2	0.1038	0.1044		A2	0.1051	0.0964
	ΔA	0.0231	0.0215		ΔA	0.0221	0.021
	x=mg/L	1.15625	0.65625		x=mg/L	0.84375	0.5
	x=nmol/mg	7.8625	4.4625		x=nmol/mg	5.7375	3.4
	A1	0.0866	0.0776		A1	0.0817	0.0803
	A2	0.1096	0.0985		A2	0.104	0.1016
	ΔA	0.023	0.0209		ΔA	0.0223	0.0213
	x=mg/L	1.125	0.46875		x=mg/L	0.90625	0.59375
	x=nmol/mg	7.65	3.1875		x=nmol/mg	6.1625	4.0375
	A1	0.0883	0.0786		A1	0.0843	0.0798
	A2	0.1102	0.1003		A2	0.1067	0.101
	ΔA	0.0219	0.0217		ΔA	0.0224	0.0212
	x=mg/L	0.78125	0.71875		x=mg/L	0.9375	0.5625
	x=nmol/mg	5.3125	4.8875		x=nmol/mg	6.375	3.825
