# Supplementary material for: 20-hydroxyecdysone promotes brain development via upregulating MMP2 expression during metamorphosis in Helicoverpa armigera
Source: PLoS Genet. 2026 Jan 22;22(1):e1012032. doi: 10.1371/journal.pgen.1012032 (PMC12858071; doi:10.1371/journal.pgen.1012032)
Supplement: S1 Data — Fig 1B mRNA. Fig 3Ai Brain size. Fig 3B Pupation time. Fig 3D Phenotype. Fig 3E Efficacy of RNAi. Fig 3Fi + Ii-LC3. Fig 3Gi + Ji-P-H3. Fig 3H-gene expression. Fig 3K-gene expression. Fig 4A Glucose. Fig 4B and C Glucose dsMmp2. Fig 4D Glytamate. Fig 4E + 4F Glytamate dsMmp2. Fig 5A transporter expression. Fig 5B dsMMP2-transporter expression. Fig 6 Glucose Glu dsMmp2. Fig 7A-20E dose. Fig 7B 20E time. Fig 7C dsEcr. Fig 7D dsFOXO. Fig 7G LUCI-activity. Fig 7H LUCI-WB. (ZIP) [file pgen.1012032.s015.zip › 5-Raw Data-replace/Fig 5A transporter expression.xlsx]

## Sheet: Sheet1
Glucose member1			Glucose member2			Glucose member3			Glucose type
6th-24 h	6th-96 h		6th-24 h	6th-96 h		6th-24 h	6th-96 h		6th-24 h	6th-96 h
1.06191	17.4683		1.81085	24.8757		1.47087	0.899171		1.09936	8.51496
0.715323	14.2874		0.618423	20.4874		1.31646	1.20303		0.676737	6.9163
1.31646	20.3459		0.89296	20.0658		0.516438	1.4914		1.34412	8.9383
1.36289	16.374		0.888843	21.7559		1.01396	1.74513		0.858565	6.76783
0.918064	13.961		1.28343	21.6056		0.946058	1.04488		1.60214	5.74909
0.799221	16.037		0.876606	21.7559		1.04247	0.786399		0.726986	5.21741
1.43065	15.5625		1.34102	20.1122		1.37237	0.926588		1.18339	7.06522
1.11471	14.723		0.974905	21.5557		0.990801	0.795536		1.21169	5.68926
0.627056	13.737		0.764895	23.9176		0.735433	1.12506		1.03845	5.87268
Glumate transporter X1			Glumate transporter X2
6th-24 h	6th-96 h		6th-24 h	6th-96 h
1.2086	1.08925		1.28639	4.48985
0.802923	1.05214		0.909618	4.71307
1.03049	1.48796		0.854607	4.94739
1.33176	1.29534		1.02337	5.45155
0.791869	1.25992		0.860551	3.59668
0.948246	0.791869		1.1355	3.8282
1.33176	1.57644		0.823591	3.03143
0.791869	1.09936		1.19748	2.32947
0.948246	1.14605		1.01396	3.18215
