# Supplementary material for: 20-hydroxyecdysone promotes brain development via upregulating MMP2 expression during metamorphosis in Helicoverpa armigera
Source: PLoS Genet. 2026 Jan 22;22(1):e1012032. doi: 10.1371/journal.pgen.1012032 (PMC12858071; doi:10.1371/journal.pgen.1012032)
Supplement: S1 Data — Fig 1B mRNA. Fig 3Ai Brain size. Fig 3B Pupation time. Fig 3D Phenotype. Fig 3E Efficacy of RNAi. Fig 3Fi + Ii-LC3. Fig 3Gi + Ji-P-H3. Fig 3H-gene expression. Fig 3K-gene expression. Fig 4A Glucose. Fig 4B and C Glucose dsMmp2. Fig 4D Glytamate. Fig 4E + 4F Glytamate dsMmp2. Fig 5A transporter expression. Fig 5B dsMMP2-transporter expression. Fig 6 Glucose Glu dsMmp2. Fig 7A-20E dose. Fig 7B 20E time. Fig 7C dsEcr. Fig 7D dsFOXO. Fig 7G LUCI-activity. Fig 7H LUCI-WB. (ZIP) [file pgen.1012032.s015.zip › 5-Raw Data-replace/Fig 6 Glucose Glu dsMmp2.xlsx]

## Sheet: Sheet1
	dsGfp	dsGlut-1			dsGfp	dsGlut-2			dsGfp	dsGlut-t			dsGfp	dsGlut-x2
y	0.11782	0.106391		y	0.120015	0.10925		y	0.118765	0.100048		y	0.0224	0.0211
	0.116538	0.105109			0.114064	0.101873			0.1182	0.0982061			0.0236	0.0213
	0.111107	0.102389			0.111192	0.100601			0.111253	0.097066			0.0229	0.0216
x	12.0087	7.03949		x	12.9628	8.2827		x	12.4198	4.28161		x	0.9375	0.53125
	11.4513	6.48218			10.3758	5.07525			12.174	3.48091			1.3125	0.59375
	9.09016	5.29949			9.12678	4.52239			9.15341	2.98523			1.09375	0.6875
nmol/mg	0.66048	0.387172		nmol/mg	0.712957	0.455549		nmol/mg	0.683087	0.235489		x=nmol/mg	6.375	3.6125
	0.629823	0.35652			0.570672	0.279139			0.669573	0.19145			8.925	4.0375
	0.499959	0.291472			0.501973	0.248731			0.503437	0.164188			7.4375	4.675
