# Supplementary material for: 20-hydroxyecdysone promotes brain development via upregulating MMP2 expression during metamorphosis in Helicoverpa armigera
Source: PLoS Genet. 2026 Jan 22;22(1):e1012032. doi: 10.1371/journal.pgen.1012032 (PMC12858071; doi:10.1371/journal.pgen.1012032)
Supplement: S1 Data — Fig 1B mRNA. Fig 3Ai Brain size. Fig 3B Pupation time. Fig 3D Phenotype. Fig 3E Efficacy of RNAi. Fig 3Fi + Ii-LC3. Fig 3Gi + Ji-P-H3. Fig 3H-gene expression. Fig 3K-gene expression. Fig 4A Glucose. Fig 4B and C Glucose dsMmp2. Fig 4D Glytamate. Fig 4E + 4F Glytamate dsMmp2. Fig 5A transporter expression. Fig 5B dsMMP2-transporter expression. Fig 6 Glucose Glu dsMmp2. Fig 7A-20E dose. Fig 7B 20E time. Fig 7C dsEcr. Fig 7D dsFOXO. Fig 7G LUCI-activity. Fig 7H LUCI-WB. (ZIP) [file pgen.1012032.s015.zip › 5-Raw Data-replace/Fig 7A-20E dose .xlsx]

## Sheet: Sheet1
DMSO	16.85	17.21	17.11	20.77	20.74	20.41	17.0567	3.71333	3.68333	3.35333	3.58333	0.13	0.1	-0.23	0.913831	0.933033	1.17283
100ng	17.15	17.66	17.74	21.4	21.09	20.99	17.5167	3.88333	3.57333	3.47333		0.3	-0.01	-0.11	0.812252	1.00696	1.07923
200ng	18.2	18.56	18.68	20.87	21.34	21.12	18.48	2.39	2.86	2.64		-1.19333	-0.723333	-0.943333	2.2868	1.65099	1.92297
300ng	17.83	17.93	17.4	20.06	19.91	19.91	17.72	2.34	2.19	2.19		-1.24333	-1.39333	-1.39333	2.36745	2.62685	2.62685
500ng	15.77	16.42	15.76	18.01	18.51	18.42	15.9833	2.02667	2.52667	2.43667		-1.55667	-1.05667	-1.14667	2.94173	2.08012	2.21402
DMSO	18.61	18.76	18.38	21.93	21.84	21.4	18.5833	3.34667	3.25667	2.81667	3.14	0.206667	0.116667	-0.323333	0.866537	0.922316	1.25122
100ng	18.86	17.57	18.09	21.04	21.24	20.86	18.1733	2.86667	3.06667	2.68667		-0.273333	-0.0733333	-0.453333	1.2086	1.05214	1.3692
200ng	17.73	16.38	18.29	19.46	19.69	19.91	17.4667	1.99333	2.22333	2.44333		-1.14667	-0.916667	-0.696667	2.21402	1.88775	1.62076
300ng	16.89	17.39	17.35	19	19.57	19.1	17.21	1.79	2.36	1.89		-1.35	-0.78	-1.25	2.54912	1.71713	2.37841
500ng	19.29	18.75	17.9	20.66	21.1	21.04	18.6467	2.01333	2.45333	2.39333		-1.12667	-0.686667	-0.746667	2.18354	1.60956	1.67791
DMSO	18.03	19.2	17.89	23.04	22.63	23.05	18.3733	4.66667	4.25667	4.67667	4.53333	0.133333	-0.276667	0.143333	0.911722	1.21139	0.905425
100ng	20.42	20.41	18.33	24.06	23.7	24.08	19.72	4.34	3.98	4.36		-0.193333	-0.553333	-0.173333	1.1434	1.46747	1.12766
200ng	19.93	19.9	18.38	22.96	23.48	22.9	19.4033	3.55667	4.07667	3.49667		-0.976667	-0.456667	-1.03667	1.96791	1.37237	2.05148
300ng	20.52	20.98	19.29	23.5	23.46	23.32	20.2633	3.23667	3.19667	3.05667		-1.29667	-1.33667	-1.47667	2.45661	2.52567	2.78305
500ng	20.64	20.59	18.3	23.41	23.76	23.01	19.8433	3.56667	3.91667	3.16667		-0.966667	-0.616667	-1.36667	1.95432	1.53333	2.57874
