# Supplementary material for: 20-hydroxyecdysone promotes brain development via upregulating MMP2 expression during metamorphosis in Helicoverpa armigera
Source: PLoS Genet. 2026 Jan 22;22(1):e1012032. doi: 10.1371/journal.pgen.1012032 (PMC12858071; doi:10.1371/journal.pgen.1012032)
Supplement: S1 Data — Fig 1B mRNA. Fig 3Ai Brain size. Fig 3B Pupation time. Fig 3D Phenotype. Fig 3E Efficacy of RNAi. Fig 3Fi + Ii-LC3. Fig 3Gi + Ji-P-H3. Fig 3H-gene expression. Fig 3K-gene expression. Fig 4A Glucose. Fig 4B and C Glucose dsMmp2. Fig 4D Glytamate. Fig 4E + 4F Glytamate dsMmp2. Fig 5A transporter expression. Fig 5B dsMMP2-transporter expression. Fig 6 Glucose Glu dsMmp2. Fig 7A-20E dose. Fig 7B 20E time. Fig 7C dsEcr. Fig 7D dsFOXO. Fig 7G LUCI-activity. Fig 7H LUCI-WB. (ZIP) [file pgen.1012032.s015.zip › 5-Raw Data-replace/Fig 7B 20E time.xlsx]

## Sheet: Sheet1
	1h
DMSO	19.31	18.48	18.92	21.23	21.25	21.99	18.9033	2.32667	2.34667	3.08667	2.58667	-0.26	-0.24	0.5	1.19748	1.18099	0.707107		DMSO
20E	18.49	18.76	18.07	20.54	20.86	20.5	18.44	2.1	2.42	2.06		-0.486667	-0.166667	-0.526667	1.4012	1.12246	1.4406		LOS1
DMSO	19.35	19.32	19.04	21.03	21.04	21.01	19.2367	1.79333	1.80333	1.77333	1.79	0.00333333	0.0133333	-0.0166667	0.997692	0.990801	1.01162		DMSO
20E	17.76	18.44	17.21	19.65	19.56	19.75	17.8033	1.84667	1.75667	1.94667		0.0566667	-0.0333333	0.156667	0.961483	1.02337	0.897095		LOS1
DMSO	18.31	18.76	18.7	22.45	22.36	22.92	18.59	3.86	3.77	4.33	3.98667	-0.126667	-0.216667	0.343333	1.09177	1.16205	0.788218		DMSO
20E	17	18.5	18.55	21.81	21.27	21.91	18.0167	3.79333	3.25333	3.89333		-0.193333	-0.733333	-0.0933333	1.1434	1.66248	1.06683		LOS1
	3h
DMSO	20.49	20.02	20.43	21.44	21.24	21.8	20.3133	1.12667	0.926667	1.48667	1.18	-0.0533333	-0.253333	0.306667	1.03766	1.19196	0.808508		DMSO
20E	20.5	20.58	20.12	21.04	20.9	20.99	20.4	0.64	0.5	0.59		-0.54	-0.68	-0.59	1.45397	1.60214	1.50525		LOS1
DMSO	20.42	20.43	20.2	15.08	15.86	15.38	20.35	-5.27	-4.49	-4.97	-4.91	-0.36	0.42	-0.06	1.28343	0.747425	1.04247		DMSO
20E	20.2	20.03	20.88	15	14.95	15.04	20.37	-5.37	-5.42	-5.33		-0.46	-0.51	-0.42	1.37554	1.42405	1.33793		LOS1
DMSO	17.44	16.75	18.31	21.66	21.29	21.02	17.5	4.16	3.79	3.52	3.82333	0.336667	-0.0333333	-0.303333	0.791869	1.02337	1.23399		DMSO
20E	20.38	20.35	20.15	23.35	23.58	23.6	20.2933	3.05667	3.28667	3.30667		-0.766667	-0.536667	-0.516667	1.70133	1.45062	1.43065		LOS1
	6h
DMSO	15.24	15.89	15.53	19.65	19.96	19.45	15.5533	4.09667	4.40667	3.89667	4.13333	-0.0366667	0.273333	-0.236667	1.02574	0.827406	1.17827		DMSO
20E	14.88	14.91	14.12	18.13	17.86	17.9	14.6367	3.49333	3.22333	3.26333		-0.64	-0.91	-0.87	1.55833	1.87905	1.82766		LOS1
DMSO	19.69	17.21	18.41	21.82	21.07	21.31	18.4367	3.38333	2.63333	2.87333	2.96333	0.42	-0.33	-0.09	0.747425	1.25701	1.06437		DMSO
20E	15.41	24.3	17.6	21.03	21.24	21.19	19.1033	1.92667	2.13667	2.08667		-1.03667	-0.826667	-0.876667	2.05148	1.77358	1.83613		LOS1
DMSO	19.24	18.74	17.63	19	19.4	19.23	18.5367	0.463333	0.863333	0.693333	0.673333	-0.21	0.19	0.02	1.15669	0.876606	0.986233		DMSO
20E	18.91	19.52	18.67	18.83	18.75	19.01	19.0333	-0.203333	-0.283333	-0.0233333		-0.876667	-0.956667	-0.696667	1.83613	1.94082	1.62076		LOS1
	12h
DMSO	19.95	20.64	20.24	16.72	16.78	16.01	20.2767	-3.55667	-3.49667	-4.26667	-3.77333	0.216667	0.276667	-0.493333	0.860551	0.825496	1.40769		DMSO
20E	19.75	21.2	20.53	15.24	15.2	15.8	20.4933	-5.25333	-5.29333	-4.69333		-1.48	-1.52	-0.92	2.78949	2.86791	1.89212		LOS1
DMSO	20.32	17.63	19.17	18.84	18.99	18.82	19.04	-0.2	-0.05	-0.22	-0.156667	-0.0433333	0.106667	-0.0633333	1.03049	0.928731	1.04488		DMSO
20E	16.29	16.25	16.75	15.01	14.71	15.03	16.43	-1.42	-1.72	-1.4		-1.26333	-1.56333	-1.24333	2.4005	2.95536	2.36745		LOS1
DMSO	19.19	20.22	19.17	20.79	21.12	20.66	19.5267	1.26333	1.59333	1.13333	1.33	-0.0666667	0.263333	-0.196667	1.04729	0.833161	1.14605		DMSO
20E	18.69	18.34	18.2	18.28	18.33	18.5	18.41	-0.13	-0.08	0.09		-1.46	-1.41	-1.24	2.75108	2.65737	2.36199		LOS1
