# Supplementary material for: 20-hydroxyecdysone promotes brain development via upregulating MMP2 expression during metamorphosis in Helicoverpa armigera
Source: PLoS Genet. 2026 Jan 22;22(1):e1012032. doi: 10.1371/journal.pgen.1012032 (PMC12858071; doi:10.1371/journal.pgen.1012032)
Supplement: S1 Data — Fig 1B mRNA. Fig 3Ai Brain size. Fig 3B Pupation time. Fig 3D Phenotype. Fig 3E Efficacy of RNAi. Fig 3Fi + Ii-LC3. Fig 3Gi + Ji-P-H3. Fig 3H-gene expression. Fig 3K-gene expression. Fig 4A Glucose. Fig 4B and C Glucose dsMmp2. Fig 4D Glytamate. Fig 4E + 4F Glytamate dsMmp2. Fig 5A transporter expression. Fig 5B dsMMP2-transporter expression. Fig 6 Glucose Glu dsMmp2. Fig 7A-20E dose. Fig 7B 20E time. Fig 7C dsEcr. Fig 7D dsFOXO. Fig 7G LUCI-activity. Fig 7H LUCI-WB. (ZIP) [file pgen.1012032.s015.zip › 5-Raw Data-replace/Fig 7G LUCI-activity.xlsx]

## Sheet: Sheet1
	pMmp2-GFP-His				Luminescence(Fluc/Rluc)
1	9160	11610	11880		3.0231	4.79752	6.25263
2	36050	35200	31260		13.3026	16.5258	16.5397
3	325250	399400	491600		55.2207	60.3323	68.9481
4	479060	614020	446960		95.2406	92.7523	98.885
	ACTB
1	3030	2420	1900
2	2710	2130	1890
3	5890	6620	7130
4	5030	6620	4520
	3.0231	13.3026	55.2207	95.2406
	4.79752	16.5258	60.3323	92.7523
	6.25263	16.5397	68.9481	98.885
