# Supplementary material for: 20-hydroxyecdysone promotes brain development via upregulating MMP2 expression during metamorphosis in Helicoverpa armigera
Source: PLoS Genet. 2026 Jan 22;22(1):e1012032. doi: 10.1371/journal.pgen.1012032 (PMC12858071; doi:10.1371/journal.pgen.1012032)
Supplement: S1 Data — Fig 1B mRNA. Fig 3Ai Brain size. Fig 3B Pupation time. Fig 3D Phenotype. Fig 3E Efficacy of RNAi. Fig 3Fi + Ii-LC3. Fig 3Gi + Ji-P-H3. Fig 3H-gene expression. Fig 3K-gene expression. Fig 4A Glucose. Fig 4B and C Glucose dsMmp2. Fig 4D Glytamate. Fig 4E + 4F Glytamate dsMmp2. Fig 5A transporter expression. Fig 5B dsMMP2-transporter expression. Fig 6 Glucose Glu dsMmp2. Fig 7A-20E dose. Fig 7B 20E time. Fig 7C dsEcr. Fig 7D dsFOXO. Fig 7G LUCI-activity. Fig 7H LUCI-WB. (ZIP) [file pgen.1012032.s015.zip › 5-Raw Data-replace/Fig 7H LUCI-WB.xlsx]

## Sheet: Sheet1
	pMmp2-GFP-His				pMmp2-GFP-His/ACTB
1	231517	225408	360047		0.21054	0.226833	0.30221
2	298746	377636	487525		0.271599	0.345074	0.422617
3	900746	826160	837330		0.891012	0.859693	0.726769
4	1333779	1072815	1468112		1.22141	1.05102	1.32331
	ACTB
1	1099634	993716	1191382
2	1099951	1094363	1153587
3	1010925	960994	1152126
4	1091995	1020733	1109421
